# Supplementary material for: Real-time imaging of rotation during synthesis by the replisome
Source: Sci Adv. 2026 Jan 1;12(1):eadx4089. doi: 10.1126/sciadv.adx4089 (PMC12757025; doi:10.1126/sciadv.adx4089)
Supplement: Supplementary file 2 — Movies S1 and S2 [file sciadv.adx4089_movies_s1_and_s2.zip]

Archive with 2 entries (2 files):
- adx4089_movie_s1.mp4
- adx4089_movie_s2.mp4
